# Supplementary material for: Chromobacterium Csp_P Reduces Malaria and Dengue Infection in Vector Mosquitoes and Has Entomopathogenic and In Vitro Anti-pathogen Activities
Source: PLoS Pathog. 2014 Oct 23;10(10):e1004398. doi: 10.1371/journal.ppat.1004398 (PMC4207801; doi:10.1371/journal.ppat.1004398)
Supplement: Data S1 — Raw data for figures 1 – 5 . (XLSX) [file ppat.1004398.s001.xlsx]

## Sheet: Figure1
Figure A				Figure B				Figure C			Figure D				Figure E				Figure F
	Csp_P Infected	Csp_P non-infected		PBS	Csp_P			PBS	Csp_P			Csp_P Infected	Csp_P non-infected		PBS	Csp_P 1 day post feeding	Csp_P 2 days post-feeding		treatment	days post feeding	CspP Band visible on gel?
Ae. aegypti	97	3		0	75000			0	3684		An. gambiae Day 1	100	0		0	4	0		pbs	1	no
An. gambiae	80	20		0	12000			0	5100		An. gambiae Day 2	12.5	87.5		0	36	0		pbs	1	no
				0	550000			0	71760						0	92	0		pbs	1	no
				0	46000			0	19620						0	178	0		pbs	1	no
				0	85000			0	4						0	988	0		pbs	1	no
				0	283000			0	12						0	4000	0		pbs	1	no
				0	767000			0	50						0	16000	0		pbs	1	no
				0	64000			0	72						0	96000	390000		pbs	1	no
				0	56000			0	640						0	110000			pbs	1	no
				0	2000			0	600						0	430000			pbs	1	no
				0	107000			0	3200						0	6			pbs	1	no
				0	9000			0	3400						0	344			pbs	1	no
				0	19000			0	0						0	1960			pbs	1	no
				0	83000			0	0						0	2000			pbs	1	no
				0	64000			0	0						0	2000			pbs	1	no
				0	9000			0	0						0	8000			pbs	1	no
				0	1000			0	72800						0	10000			pbs	1	no
				0	1000			0							0	84000			pbs	1	no
				0	11000			0							0	118000			pbs	1	no
				0	0			0							0	140000			pbs	1	no
				0	700			0							0				csp10^10	1	no
				0	1000			0							0				csp10^10	1	yes
				0	2700			0							0				csp10^10	1	no
				0	10000			0							0				csp10^10	1	yes
				0	18000			0							0				csp10^10	1	yes
				0	2000			0							0				csp10^10	1	yes
				0	10000			0							0				csp10^10	1	no
				0	150000			0							0				csp10^10	1	yes
				0	2000			0							0				csp10^10	1	yes
				0	3000			0							0				csp10^10	1	yes
					1600														csp10^10	1	yes
					170														csp10^10	1	no
					350000														csp10^10	1	yes
					71000														csp10^10	1	yes
					14000														csp10^10	1	yes
					18000														csp10^10	1	yes
					8000														csp10^10	1	yes
																			csp10^10	1	yes
			Avg:	0	78545.1		Avg:	0	10643.6				Avg:		0	51180.4	48750		csp10^10	1	yes
			St. Dev.	0	161522		St. Dev.	0	23678.3				St. Dev.		0	101270	137886		pbs	3	no
																			pbs	3	no
																			pbs	3	no
																			pbs	3	no
																			pbs	3	no
																			pbs	3	no
																			pbs	3	yes
																			pbs	3	no
																			pbs	3	no
																			pbs	3	no
																			pbs	3	no
																			pbs	3	no
																			pbs	3	no
																			pbs	3	no
																			pbs	3	no
																			pbs	3	no
																			pbs	3	no
																			pbs	3	no
																			pbs	3	no
																			pbs	3	no
																			csp10^10	3	no
																			csp10^10	3	no
																			csp10^10	3	no
																			csp10^10	3	no
																			csp10^10	3	no
																			csp10^10	3	no
																			csp10^10	3	yes
																			csp10^10	3	no
																			csp10^10	3	no
																			csp10^10	3	no
																			csp10^10	3	no
																			csp10^10	3	no
																			csp10^10	3	no
																			csp10^10	3	no
																			csp10^10	3	no
																			csp10^10	3	yes
																			csp10^10	3	yes
																			csp10^10	3	no
																			csp10^10	3	no
																			csp10^10	3	no

## Sheet: Figure2
Figure A
A. gambiae sugar fed, aseptic
	PBS					Csp_P
Day*	Avg. % alive	Std. Dev.	Std. Error		Day	Avg. % alive	Std. Dev.	Std. Error
0	100	0	0		0	100	0	0
1	97.9259	2.00411	1.15707		1	95.9259	3.40177	1.96401
2	97.2593	3.03342	1.75135		2	85.7037	11.9553	6.90242
3	96.5926	4.12959	2.38422		3	61.7037	12.8512	7.41962
4	95.9259	5.25091	3.03161		4	54	17.7764	10.2632
5	94.5926	7.5239	4.34393		5	45.8519	14.1602	8.17537
6	93.8519	6.7999	3.92593		6	30.5185	10.91	6.29891
7	91.7778	8.54039	4.9308		7	16.4444	15.809	9.12736
8	87.4074	6.789	3.91963		8	10.8889	13.7005	7.90999
Figure B
A. aegypti sugar fed, aseptic
	PBS					Csp_P
Day	Avg. % alive	Std. Dev.	Std. Error		Day	Avg. % alive	Std. Dev.	Std. Error
0	100	0	0		0	100	0	0
1	100	0	0		1	100	0	0
2	100	0	0		2	83.3333	15.2753	8.81917
3	100	0	0		3	78.3333	18.9297	10.9291
4	98.3333	2.88675	1.66667		4	73.8889	19.8839	11.48
5	95.5556	5.09175	2.93972		5	65	22.9129	13.2288
6	93.8889	7.87636	4.54742		6	62.7778	19.317	11.1527
7	90.5556	5.85314	3.37931		7	62.7778	19.317	11.1527
Figure C
A. gambiae sugar fed, septic
	PBS					Csp_P
Day	% survival from Kaplan-Meier curve	Std. Err			Day	% survival from Kaplan-Meier curve	Std. Err
0	100				0	100
1	88.4	3.28			1	58.9	4.42
2	78.7	4.52			2	8.9	2.97
3	73.7	5.08
4	no additional mortality
5	63.7	5.81
Figure D
A. aegypti sugar fed, septic
	PBS					Csp_P 10^6				Csp_P 10^10
Day	% survival from Kaplan-Meier curve	Std. Err			Day	% survival from Kaplan-Meier curve	Std. Err		Day	% survival from Kaplan-Meier curve	Std. Err
0	100				0	100			0	100
1	98.6	0.8			1	98.1	0.79		1	82.7	2.51
2	98.6	0.8			2	96.2	1.11		2	35.1	3.36
3	97.9	1			3	93.8	1.47		3	22.5	3.21
4	96.3	1.52			4	93.3	1.53		4	no additional mortality
5	94.7	1.88			5	no additional mortality			5	no additional mortality
Figure E
A. gambiae blood fed
	PBS					Csp_P
Day	Avg % alive	Std. Dev.	Std. Error		Day	Avg % alive	Std. Dev.	Std. Error
0	100	0	0		0	100	0	0
0.25	97.1014	5.02044	2.89855		0.25	98.2456	3.03869	1.75439
1	97.1014	5.02044	2.89855		1	1.66667	2.88675	1.66667
2	95.6522	7.53066	4.34783		2	0	0	0
3	95.6522	7.53066	4.34783		3	0	0	0
4	95.6522	7.53066	4.34783		4	0	0	0
5	95.6522	7.53066	4.34783		5	0	0	0
Figure F
A. aegypti blood fed
	PBS					Csp_P
Day	Avg. % alive	Std. Dev.	Std. Error		Day	Avg. % alive	Std. Dev.	Std. Error
0	100	0	0		0	100	0	0
0.25	100	0	0		0.25	100	0	0
1	100	0	0		1	20.7143	29.9063	17.2664
2	100	0	0		2	7.79762	8.14476	4.70238
3	100	0	0		3	3.33333	5.7735	3.33333
4	100	0	0		4	0	0	0
5	100	0	0		5	0	0	0
Figure G
An. Gambiae larvae
	PBS					Csp_P
Day	Avg. % alive	Std. Dev.	Std. Error		Day	Avg. % alive	Std. Dev.	Std. Error
0	100	0	0		0	100	0	0
1	91.25	12.3744	8.75		1	11.25	15.9099	11.25
2	91.25	12.3744	8.75		2	1.25	1.76777	1.25
3	88.75	8.83883	6.25		3	1.25	1.76777	1.25
4	83.75	12.3744	8.75		4	0	0	0
5	73.75	22.981	16.25		5	0	0	0
Figure H
Ae. Aegypti larvae
	PBS					Csp_P
Day	Avg. % alive	Std. Dev.	Std. Error		Day	Avg. % alive	Std. Dev.	Std. Error
0	100	0	0		0	100	0	0
1	97.5	4.33013	2.5		1	70	18.0278	10.4083
2	97.5	4.33013	2.5		2	15	10	5.7735
3	97.5	4.33013	2.5		3	1.66667	2.88675	1.66667
4	96.6667	5.7735	3.33333		4	0	0	0
5	91.4815	14.7545	8.51852		5	0	0	0
*Day = Days post Csp_P ingestion

## Sheet: Figure3
Figure A				Figure B					Figure C
Treatment	PBS	Csp_P		Treatment	PBS	Csp_P			Treatment	PBS	Csp_P
Individual	Oocysts/midgut	Oocysts/midgut		Individual	Oocysts/midgut	Oocysts/midgut			Individual	DENV PFU/ml/midgut	DENV PFU/ml/midgut
1	9	9		1	0	0			1	116667	7333
2	5	6		2	1	0			2	156667	46667
3	8	0		3	11	0			3	6667	15667
4	0	0		4	3	0			4	33333	9667
5	0	1		5	3	0			5	13000	10667
6	2	8		6	10	1			6	90000	10333
7	0	25		7	7	1			7	8667	7333
8	3	12		8	4	5			8	116667	10000
9	7	37		9	0				9	123333	23333
10	0	30		10	5				10	10000	15667
11	1	50		11	0				11	43333	40000
12	3	64		12	10				12	120000	5667
13	0	29		13	1				13	4667	183333
14	1	1		14	0				14	13333	60000
15	26			15	0				15	23333	23333
16	19			16	30				16	13333	73333
17	29			17	64				17	63333	53333
18	54			18	33				18	43333	16667
19	52			19	19				19	26667	5333
20	41			20	4				20	13333	83333
21	60			21	29				21	56667	33333
22	58			22	43				22	43333	70000
23	23			23	47				23	96667	40000
24	29			24	44				24	70000	16667
25	31			25	84				25	173333	60000
26	87			26	23				26	46667	110000
27	1			27	8				27	33333	76667
28	21			28	10				28	140000	9667
29	32			29	64				29	96667	60000
30	38			30	34				30	100000	60000
31	58			31	20				31	266667	11000
32	13			32	5				32	116667	9000
33	23			33	22				33	23333	53333
34	53			34	0				34	100000	18667
35	12			35	85				35	96667	6667
36	43			36	22				36	16667	3333
37	36			37	26				37	153333	66667
38	43			38	3				38	20000	7333
39	75			39	57				39	143333	11000
40	50			40	25				40	250000	5667
41	16			41	65				41	200000	1667
42	48			42	44				42	100000	33333
43	6			43	22				43	666667	16667
44	19			Average:	22.9535	0.875			44	96667	7333
45	60			Stdev:	23.8527	1.72689			45	15333	7333
46	51								46	226667
47	52								47	190000
48	56								48	123333
49	34								49	230000
50	52								50	210000
51	62								51	73333
52	57								52	53333
53	30								53	60000
54	53								54	146667
55	35								55	3333
56	72								56	33333
57	42								57	80000
58	39								58	56667
59	101								59	15333
60	42								60	66667
61	12								61	36667
62	48								62	30000
63	28								63	33333
64	44								64	33333
65	53								65	183333
66	18								66	146667
67	36								67	10000
Average:	33.0149	19.4286							68	53333
Stdev:	23.7464	20.3308							Average:	92014.7	16667
									Stdev:	97984.7	35419.7

## Sheet: Figure4
Figure 4
			P. putida Concentration:			Csp_P Concentration:
	Blank	PBS	102	103	104	102	103	104	105
Luciferase Activity:	235230	238867	875890	1577260	1888864	250908	357839	414539	628878
	312058	398710	902685	2023917	2502830	245996	294337	387262	545076
	142207	352391	804752	1696791	2638745	273472	288320	409248	554634
		224485
		256308
		205400
		345577
		248460
		202130
		184936
		273577
Average Luciferase Act.	229832	266440	861109	1.76599e+06	2.34348e+06	256792	313499	403683	576196
St. Deviation	85054.1	69747.8	50612	231229	399531	14652.6	38517.5	14465	45873.6
St. Error	49106	40268.9	29220.9	133500	230669	8459.68	22238.1	8351.36	26485.1

## Sheet: Figure 5
Figure 5A								Figure 5B
Experimental rep 1:									Avg. Ookinete count	st dev	%Inhibition (relative to LB + PBS)
Samples	Avg Parasite count	st dev	Average-Cq ctrl	%Inhibition (relative to NDC-Cq)				Comamonas sp. fresh biofilm	2.50465e+06	16745.2	-3.26149
Chloroquine	1956.25	78.3246	0	100				Csp_P biofilm supernatant	21192.8	17647.7	99.1263
Comamonas BF	7740	668.96	5783.75	-13.7358				Csp_P dessicated biofilm	825620	245329	65.9614
CspP BF	1903.67	146.5	-52.5833	101.034				Csp_P fresh biofilm	292547	310221	87.9389
CspP BF Dry	3497.33	512.035	1541.08	69.695				Csp_P H.I. biofilm	2.28444e+06	127099	5.81743
CspP BF HI	7013.67	706.293	5057.42	0.547335				Csp_P planktonic	1.65313e+06	1.00716e+06	31.8449
CspP Plank sup	6672.33	319.66	4716.08	7.25956				PBS + LB	2.42554e+06	57754.4	0
LB+PBS	8853.33	1136.39	6897.08	-35.6292
No Drug Ctrl	7041.5	840.662	5085.25	0
Experimental rep 2:								Figure 5C
Samples	Avg Parasite count	st dev	Average-Cq ctrl	%Inhibition					Average % gametocytemia	St dev	% Inhibition (Relative to NDC)
Chloroquine Ctr	1548.75	83.2882	0	100				Comamonas sp. fresh biofilm	3.67313	0.210679	-5.82105
CspP BF	3869.33	213.449	2320.58	53.7147				Csp_P biofilm sup.	1.58131	0.5832	54.4432
CspP BF Dry	1711.67	266.282	162.917	96.7505				Csp_P dess. biofilm	1.74088	1.86341	49.8462
CspP BF HI	6422	439.286	4873.25	2.80036				Csp_P fresh biofilm	2.38739	1.24981	31.2206
CspP BF sup	2860	68.0221	1311.25	73.8464				Csp_P H. I. biofilm	3.78332	0.367165	-8.9956
CspP Plank sup	2624.33	284.595	1075.58	78.5469				Csp_P planktonic	3.53739	0.235105	-1.9103
No drug control	6562.4	306.763	5013.65	0				PBS + LB	3.44423	0.756504	0.773475
Experimental rep 3:								Pyruvinium pamoate	0.031211	0.0509673	99.1008
Samples	Avg Parasite count	st dev	Average-Cq ctrl	%Inhibition				No Drug control	3.47108	0.331688	0
Chloroquine Ctr	5310.25	215.348	0	100
Comamonas BF 1	29093.5	1292.95	23783.2	-16.8079
Comamonas BF 2	25985	2036.88	20674.8	-1.54094				Figure 5D
CspP BF Dry	9424.75	239.686	4114.5	79.7922					Avg PFU/ml	St dev	%Inhibition (relative to LB + PBS)
CspP BF HI	29098.8	2488.61	23788.5	-16.8337				Comamonas sp. fresh biofilm	1.03333e+06	377124	-21.5686
CspP Plank sup	18343.8	780.385	13033.5	35.9879				Csp_P biofilm supernatant	140000	61282.6	83.5294
No drug control	25671.2	2128.45	20361	0				Csp_P dessicated biofilm	81666.7	35355.3	90.3922
								Csp_P fresh biofilm	83666.7	93809.5	90.1569
								Csp_P H.I. biofilm	883333	70710.7	-3.92157
								Csp_P planktonic	800000	188562	5.88235
								PBS + LB	850000	164992	0
								Figure 5E
									Av PFU	STDV	% Inhibition (relative to PBS)
								PBS	1.23667e+07	4.87963e+06	0
								Proteus sp Prsp_P	1.51333e+07	3.66413e+06	-22.372
								Comamonas sp. Cosp_P	12500000	2.19602e+06	-1.07817
								Paenibacillus sp. Pnsp_P	12050000	5.87559e+06	2.56065
								Aeromonas sp. Aesp_P	1.43167e+07	4.41144e+06	-15.7682
								Chromobacterium sp. Csp_P	0	0	100
								Pantoea sp. Pasp_P	1.01333e+07	5.36291e+06	18.0593
								Pseudomonas sp. Pssp_P	1.29333e+07	5.59203e+06	-4.58221
